# Supplementary material for: Integrated analysis of metabolites and enzyme activities reveals the plasticity of central carbon metabolism in grape (Vitis vinifera cv. Cabernet Sauvignon) berries under carbon limitation
Source: Hortic Res. 2024 Dec 28;12(4):uhae363. doi: 10.1093/hr/uhae363 (PMC11891482; doi:10.1093/hr/uhae363)
Supplement: Web_Material_uhae363 [file web_material_uhae363.zip]

Archive with 2 entries (2 files):
- HR-2024-988-Supplementary Figure.docx
- HR-2024-988-Supplementary table.xlsx
