# Supplementary material for: Integrated analysis of metabolites and enzyme activities reveals the plasticity of central carbon metabolism in grape (Vitis vinifera cv. Cabernet Sauvignon) berries under carbon limitation
Source: Hortic Res. 2024 Dec 28;12(4):uhae363. doi: 10.1093/hr/uhae363 (PMC11891482; doi:10.1093/hr/uhae363)
Supplement: Web_Material_uhae363 [file web_material_uhae363.zip › HR-2024-988-Supplementary table.xlsx]

## Sheet: TableS1
Table S1. The information of RNA-seq.
Sample name	Number of input reads	Uniquely mapped reads (%)	MeanDepth
112H1	20392549	0.8976	133.7
112H3	22260629	0.8861	130.44
112H4	21142699	0.8936	161.88
12H1	20464459	0.8901	140.63
12H2	25108191	0.8909	145.94
12H3	22888875	0.8939	135.45
212H1	24304005	0.89	149.42
212H2	21895726	0.895	145.53
212H3	25110357	0.8897	144.84
22H1	29135163	0.8918	140.08
22H2	23281004	0.891	125.56
22H3	23445513	0.898	145.08
312H1	21593998	0.8807	122.43
312H3	20063076	0.8731	131.13
312H4	24239131	0.8831	181.63
32H2	20106138	0.8842	117.96
32H3	22324154	0.8865	141
32H4	21755258	0.8767	139.21
Average	2.27506e+07		140.662

## Sheet: TableS2
Table S2. Correlation coefficients and number of common correlations in datasets of control, carbon limitation (CL) and pooled both treatments.
node1	node2	type	cc-control	cc-cl	cc-pooling
common correlations between in CK, CL, pooling data (16)
Valine	Leucine	M-M	0.955098	0.809501	0.862956
T6P	S6P	M-M	0.790696	0.93421	0.864031
Shikimate	Iso-Citrate	M-M	0.789169	0.742757	0.744285
Iso-citrate	Citrate	M-M	0.935419	0.814876	0.877093
Fructose	Glucose	M-M	0.851764	0.943409	0.940112
GAP	Iso-Citrate	M-M	0.887333	0.839336	0.838493
Glutamine	Histidine	M-M	0.819617	0.864162	0.895097
Histidine	Arginine	M-M	0.970908	0.881411	0.9051
Proline	Valine	M-M	0.830493	0.751821	0.712115
2-OG	Malate	M-M	0.868991	0.78282	0.803958
PEP	3-PG	M-M	0.985944	0.977157	0.984844
G6P	F6P	M-M	0.894142	0.895977	0.903965
S6P	UDPG	M-M	0.773388	0.922168	0.70555
Shikimate	GAP	M-M	0.74427	0.869028	0.780717
Shikimate	Proline	M-M	-0.947171	-0.801168	-0.810441
Glutamine	Arginine	M-M	0.89314	0.757882	0.860508
common correlations between E-E in control, CL, pooling data (26)
PGI	SCL	E-E	0.903653	0.900652	0.896879
PGK	PGM	E-E	0.827724	0.741694	0.787669
PGM	GK	E-E	0.76798	0.883883	0.821702
PGI	GK	E-E	0.776023	0.952017	0.858759
PGI	PFK	E-E	0.851914	0.941053	0.904204
PFK	SCL	E-E	0.807554	0.906221	0.856844
MDH	UDPase	E-E	0.783693	0.750784	0.809216
PEPC	SCL	E-E	0.747341	0.762704	0.77878
MDH	Enolase	E-E	0.826759	0.756717	0.817019
Enolase	PEPC	E-E	0.808435	0.865491	0.849206
Enolase	SCL	E-E	0.861897	0.805537	0.847149
PGM	PFK	E-E	0.78246	0.929135	0.858886
SPS	PFK	E-E	0.762746	0.836074	0.786806
MDH	PGK	E-E	0.797374	0.813851	0.778877
PGM	SCL	E-E	0.772643	0.919348	0.832607
PGM	PEPC	E-E	0.766604	0.83168	0.795174
Enolase	PFK	E-E	0.826877	0.875461	0.864195
MDH	PGI	E-E	0.850365	0.775182	0.818847
PGM	PGI	E-E	0.90228	0.943046	0.924116
PGK	PEPC	E-E	0.824565	0.7522	0.778126
PEPC	PGI	E-E	0.827622	0.919896	0.870707
Enolase	PGI	E-E	0.883235	0.950937	0.919249
Enolase	PGM	E-E	0.787898	0.9314	0.85685
SPS	PEPC	E-E	0.804527	0.848108	0.819261
SPS	PGI	E-E	0.764101	0.843973	0.792112
Iso-leucine	Phenylalanine	E-E	0.886127	0.858858	0.874025

## Sheet: TableS3
Table S3. Set-up of enzyme activity analysis in grape berries.
Analyte	EC number	Extraction volume (ul)	dilution factor	Volume of diluted extracts used (ul)	Incubation (Min)	Heating	Stop	Neutralization	detection wavelength (nm)
glucose-6-phosphate isomerase	EC 5.3.1.9	500	1	5	-	-	-	-	340
enolase	EC 4.2.1.11	500	1	5	-	-	-	-	340
phosphoglucomutase	EC 5.4.2.2	250	1	5	-	-	-	-	340
malate dehydrogenase (NAD+)	EC 1.1.1.37	500	2	5	-	-	-	-	340
neutral Invertase	EC 3.2.1.26	250	4	5	-	-	-	-	340
UDP-glucose pyrophosphorylase	EC 2.7.7.9	400	4	5	-	-	-	-	340
phosphoglycerate kinase	EC 2.7.2.3	400	8	2	20	-	HCL	NaOH	340
6-phosphofructokinase	EC 2.7.1.11	400	2	2	20	-	HCL	NaOH	340
fructose-bisphosphate aldolas	EC 4.1.2.13	400	1	2	20	-	HCL	NaOH	340
glucose 6-phosphate dehydrogenase (NADP+)	EC 1.1.1.49	400	1	2	20	95oC 10min	NaOH	HCL	570
glucokinase	EC 2.7.1.1	400	1	2	20	95oC 10min	NaOH	HCL	570
fructokinase	EC 2.7.1.52	400	1	2	20	95oC 10min	NaOH	HCL	570
Shikimate dehydrogenase	EC 1.1.1.25	400	4	2	20	95oC 10min	NaOH	HCL	570
phosphoenolpyruvate carboxylase	EC 4.1.1.49	400	2	2	20	95oC 10min	NaOH	HCL	570
fumarase	EC 4.2.1.2	400	1	2	20	95oC 10min	NaOH	HCL	570
succinyl-CoA ligase	EC 6.2.1.5	400	1	2	40	95oC 1min	HCL	NaOH	340
citrate synthase	EC 2.3.3.1	400	4	2	40	95oC 10min	NaOH	HCL	570
Isocitrate dehydrogenase (NAD+)	EC 1.1.1.41	400	1	2	40	95oC 10min	NaOH	HCL	570
sucrose phosphate synthase	EC 2.4.1.14	400	1	2	40	-	HCL	NaOH	340
malic enzyme (NADP+)	EC 1.1.1.40	400	1	2	60min	-	HCL	NaOH	340
acid invertase	EC 3.2.1.26	400	4	5	5 and 40 min	98oC 10min	Imidazole	NO	340
